# Supplementary material for: The Genome of Chelonid Herpesvirus 5 Harbors Atypical Genes
Source: PLoS One. 2012 Oct 2;7(10):e46623. doi: 10.1371/journal.pone.0046623 (PMC3462797; doi:10.1371/journal.pone.0046623)
Supplement: Table S3 — F-M04 pairwise alignment. Swissprot accession numbers are indicated in the leftmost column. Regarding the variability of m04 in MCMV, see Corbett AJ et al. (2007). Extensive sequence variation exists among isolates of murine cytomegalovirus within members of the m02 family of genes. J Gen Virol 88: 758–769. (XLSX) [file pone.0046623.s005.xlsx]

## Sheet: Blatt1
Table S3. F-M04 pairwise alignement
M04	Identiy count	A3R025_MUHV1	A3R024_MUHV1	A3R022_MUHV1	A3R027_MUHV1	Q1XE32_MUHV1	B3UWV7_MUHV1	A3QZY3_MUHV1	A2Q6L0_MUHVK	B3UXT5_MUHV1	A3QZZ6_MUHV1	Q1XE33_MUHV1	A3R001_MUHV1	Q1XE31_MUHV1	B3UXD1_MUHV1	A3R028_MUHV1	A3R011_MUHV1	A3QZZ1_MUHV1	A3R016_MUHV1	A3R014_MUHV1	A3R005_MUHV1	A3R029_MUHV1	A3R007_MUHV1	F-M04
	Identity percent	1	2	3	4	5	6	7	8	9	10	11	12	13	14	15	16	17	18	19	20	21	22	23
A3R025_MUHV1	1		243	243	246	241	216	216	213	153	155	145	156	163	168	148	153	157	111	111	114	112	109	51
A3R024_MUHV1	2	91,35		227	229	241	217	217	214	143	146	157	151	159	161	157	164	165	107	107	107	107	104	50
A3R022_MUHV1	3	91,35	85,98		257	233	206	206	202	154	156	144	157	166	172	152	156	156	116	116	117	114	113	48
A3R027_MUHV1	4	92,48	86,74	98,09		235	208	208	204	154	156	144	157	165	171	149	154	155	113	113	114	113	110	47
Q1XE32_MUHV1	5	90,60	90,60	87,92	88,68		226	226	222	142	144	153	148	156	158	158	166	165	109	109	110	105	104	52
B3UWV7_MUHV1	6	80,90	81,27	77,15	77,90	84,64		266	249	148	149	156	149	150	153	160	166	171	110	110	112	108	107	54
A3QZY3_MUHV1	7	80,90	81,27	77,15	77,90	84,64	100,00		249	148	149	156	149	150	153	160	166	171	110	110	112	108	107	54
A2Q6L0_MUHVK	8	79,78	80,15	75,66	76,40	83,15	93,61	93,61		148	149	155	149	149	152	162	165	169	105	105	110	107	106	54
B3UXT5_MUHV1	9	57,09	53,36	57,46	57,46	52,99	55,22	55,22	55,22		238	224	232	170	178	144	146	147	120	120	119	120	112	47
A3QZZ6_MUHV1	10	57,84	54,48	58,21	58,21	53,73	55,60	55,60	55,60	90,49		226	234	171	180	143	146	147	119	119	116	118	112	46
Q1XE33_MUHV1	11	54,10	58,58	53,73	53,73	57,09	58,21	58,21	57,84	85,17	85,93		237	158	164	148	152	152	110	110	109	110	103	47
A3R001_MUHV1	12	58,21	56,34	58,58	58,58	55,22	55,60	55,60	55,60	87,88	88,64	89,77		168	175	138	142	144	118	118	116	115	110	48
Q1XE31_MUHV1	13	60,37	58,89	61,48	61,11	57,78	55,76	55,76	55,39	63,20	63,57	58,74	62,45		250	150	154	155	106	106	106	109	104	54
B3UXD1_MUHV1	14	62,45	59,85	63,94	63,57	58,74	56,88	56,88	56,51	66,42	67,16	61,19	65,30	93,28		151	158	159	112	112	112	111	110	53
A3R028_MUHV1	15	54,21	57,51	55,68	54,58	57,88	58,61	58,61	59,34	52,55	52,19	54,01	50,36	54,35	54,91		252	233	113	112	113	117	111	44
A3R011_MUHV1	16	56,04	60,07	57,14	56,41	60,81	60,81	60,81	60,44	53,28	53,28	55,47	51,82	55,80	57,45	92,99		245	119	118	118	119	115	48
A3QZZ1_MUHV1	17	57,51	60,44	57,14	56,78	60,44	62,64	62,64	61,90	53,65	53,65	55,47	52,55	56,16	57,82	85,98	90,41		116	116	117	119	114	47
A3R016_MUHV1	18	40,66	39,19	42,49	41,39	39,93	40,29	40,29	38,46	43,96	43,59	40,29	43,22	38,55	40,88	41,39	43,59	42,80		255	239	224	227	41
A3R014_MUHV1	19	40,66	39,19	42,49	41,39	39,93	40,29	40,29	38,46	43,96	43,59	40,29	43,22	38,55	40,88	41,03	43,22	42,80	99,61		240	223	226	41
A3R005_MUHV1	20	41,76	39,19	43,01	41,91	40,29	41,03	41,03	40,29	43,59	42,49	39,93	42,49	38,55	40,88	41,39	43,22	43,17	93,00	93,39		227	231	42
A3R029_MUHV1	21	41,03	39,19	41,76	41,39	38,46	39,56	39,56	39,19	43,96	43,22	40,29	42,12	39,64	40,51	42,86	43,59	43,91	87,16	86,77	88,33		243	42
A3R007_MUHV1	22	39,93	38,10	41,39	40,29	38,10	39,19	39,19	38,83	41,03	41,03	37,73	40,29	37,82	40,15	40,66	42,12	42,07	88,33	87,94	89,88	94,55		40
F-M04	23	17,83	17,48	16,78	16,43	18,18	18,88	18,88	18,88	16,43	16,08	16,43	16,78	18,88	18,53	15,17	16,55	16,21	14,19	14,19	14,53	14,53	13,84
Swissprot accession numbers are indicated in the leftmost column
Regarding the variability of m04 in MCMV, see Corbett AJ et al. (2007). Extensive sequence variation exists among isolates of murine cytomegalovirus within members of the m02 family of genes. J Gen Virol 88: 758-769.
